# Supplementary material for: Cholinium-Based Ionic Liquids as Promising Antimicrobial Agents in Pharmaceutical Applications: Surface Activity, Antibacterial Activity and Ecotoxicological Profile
Source: Pharmaceutics. 2023 Jun 24;15(7):1806. doi: 10.3390/pharmaceutics15071806 (PMC10385515; doi:10.3390/pharmaceutics15071806)
Supplement: Supplementary file 1 [file pharmaceutics-15-01806-s001.zip]

Archive with 1 entries (1 files):
- pharmaceutics-2441128-supplementary.pdf
